# Supplementary material for: Brain Connectivity Variation Topography Associated with Working Memory
Source: PLoS One. 2016 Dec 8;11(12):e0165168. doi: 10.1371/journal.pone.0165168 (PMC5145145; doi:10.1371/journal.pone.0165168)
Supplement: S1 File — (ZIP) [file pone.0165168.s001.zip]

Archive with 15 entries (15 files):
- readme.txt
- 2014070128M.mat
- 2014070240M.mat
- 2014070323M.mat
- 2014070524M.mat
- 2014070620M.mat
- 2014070724M.mat
- 2014070924M.mat
- 2014071024M.mat
- 2014071120M.mat
- 2014071327M.mat
- 2014071425F.mat
- 2014071623M.mat
- 2014071823M.mat
- 2014071924M.mat
