# Supplementary material for: Brain Connectivity Variation Topography Associated with Working Memory
Source: PLoS One. 2016 Dec 8;11(12):e0165168. doi: 10.1371/journal.pone.0165168 (PMC5145145; doi:10.1371/journal.pone.0165168)
Supplement: S1 File — (ZIP) [file pone.0165168.s001.zip › readme.txt]

The experiments were conducted by Xiaolin Huang's group at the School of Electronic Science and Engineering, Nanjing University.
Please feel free to contact with me via xlhuang@nju.edu.cn if there is any question regarding the data or experiment. 

Data description and access information:
There are 14 mat files in total, with one file representing one subject. When loading a mat file into matlab, you can find three matrixes, representing EEG collected under the three conditions with the name of quiet, memory and randomclick, respectively. In the matrix, each column corresponds to a lead (with 16 leads in total), and the order of the lead is Fp1, Fp2, F3, F4, C3, C4, P3, P4, O1, O2, F7, F8, T3, T4, T5, and T6. Each row represent a sample, and the sampling rate is 500Hz.
Following is a matlab sample code to access the data:
load directory_name\2014070128M.mat;
in which directory_name shall be replaced by the name of the specific directory where you save the data file.
Besides, the subject information has been embedded in the filename, in which the last two digits represent the age of the subject; and the last character represents the gender, with ¡®F¡¯ meaning female and ¡®M¡¯ meaning male. 
